# Supplementary material for: Bioavailability Assessment of Yarrow Phenolic Compounds Using an In Vitro Digestion/Caco-2 Cell Model: Anti-Inflammatory Activity of Basolateral Fraction
Source: Molecules. 2022 Nov 26;27(23):8254. doi: 10.3390/molecules27238254 (PMC9740014; doi:10.3390/molecules27238254)
Supplement: Supplementary file 1 [file molecules-27-08254-s001.zip]

Archive with 1 entries (1 files):
- molecules-2000295-supplementary.pdf
